# Supplementary material for: Structural insights into GrpEL1-mediated nucleotide and substrate release of human mitochondrial Hsp70
Source: Nat Commun. 2024 Dec 30;15:10815. doi: 10.1038/s41467-024-54499-1 (PMC11685456; doi:10.1038/s41467-024-54499-1)
Supplement: Supplementary file 13 — Source Data [file 41467_2024_54499_MOESM13_ESM.xlsx]

## Sheet: Suppl. Fig 1
	Uncropped SDS-PAGE gel of the human Pam18/Pam16 fusion preparation

## Sheet: Suppl. Fig 2
	Uncropped SDS-PAGE gel of the mortalinR126W-GrpEL1WT preparation

## Sheet: Suppl. Fig 10
	Uncropped SDS-PAGE gel of the mortalinR126W-GrpEL1Y173A preparation
